# Supplementary material for: Induced Human Regulatory T Cells Express the Glucagon-like Peptide-1 Receptor
Source: Cells. 2022 Aug 19;11(16):2587. doi: 10.3390/cells11162587 (PMC9406769; doi:10.3390/cells11162587)
Supplement: Supplementary file 1 [file cells-11-02587-s001.zip]

Archive with 1 entries (1 files):
- cells-1835665-supplementary.pdf
